# Supplementary material for: Metabolic Engineering of Escherichia coli for Hyperoside Biosynthesis
Source: Microorganisms. 2022 Mar 16;10(3):628. doi: 10.3390/microorganisms10030628 (PMC8949062; doi:10.3390/microorganisms10030628)
Supplement: Supplementary file 1 [file microorganisms-10-00628-s001.zip]

Archive with 1 entries (1 files):
- microorganisms-1575016-supplementary.pdf
